# Supplementary material for: Pd-Decorated SnO2 Nanofilm Integrated on Silicon Nanowires for Enhanced Hydrogen Sensing
Source: Sensors (Basel). 2025 Jan 23;25(3):655. doi: 10.3390/s25030655 (PMC11820637; doi:10.3390/s25030655)
Supplement: Supplementary file 1 [file sensors-25-00655-s001.zip]

Archive with 1 entries (1 files):
- sensors-3366960-supplementary.pdf
